# Supplementary material for: Omnidirectional compliance on cross-linked actuator coordination enables simultaneous multi-functions of soft modular robots
Source: Sci Rep. 2023 Jul 26;13:12116. doi: 10.1038/s41598-023-39109-2 (PMC10372032; doi:10.1038/s41598-023-39109-2)
Supplement: Supplementary file 1 — Supplementary Information. [file 41598_2023_39109_MOESM1_ESM.zip]

Archive with 12 entries (10 files):
- Supplementary_informantion_revision/
- Supplementary_informantion_revision/Directory of supplementary files.xlsx
- Supplementary_informantion_revision/Supplementary_Movie/
- Supplementary_informantion_revision/Supplementary_Movie/Movie S1 Mobile continuous swallowing of the segment.mp4
- Supplementary_informantion_revision/Supplementary_Movie/Movie S2 Mobile continuous swallowing of the SoC robot.mp4
- Supplementary_informantion_revision/Supplementary_Movie/Movie S3 Manipulation and swallowng for objects of the SoC robot.mp4
- Supplementary_informantion_revision/Supplementary_Movie/Movie S4  The motion characteristic of each-dimension configuration.mp4
- Supplementary_informantion_revision/Supplementary_Movie/Movie S5  Anti-pull-out performance of grabbing.mp4
- Supplementary_informantion_revision/Supplementary_Movie/Movie S6 Swallowing.mp4
- Supplementary_informantion_revision/Supplementary_Movie/Movie S7 Locomotion.mp4
- Supplementary_informantion_revision/Supplementary_Movie/Movie S8 Swallowing function toward diverse subjects.mp4
- Supplementary_informantion_revision/supplementary_Note_revision.pdf
