# Supplementary material for: Omnidirectional compliance on cross-linked actuator coordination enables simultaneous multi-functions of soft modular robots
Source: Sci Rep. 2023 Jul 26;13:12116. doi: 10.1038/s41598-023-39109-2 (PMC10372032; doi:10.1038/s41598-023-39109-2)
Supplement: Supplementary file 1 — Supplementary Information. [file 41598_2023_39109_MOESM1_ESM.zip › Supplementary_informantion_revision/Directory of supplementary files.xlsx]

## Sheet: Sheet1
Files	Descriptions
Supplementary Note 1	Derivation of the model of actuator state in 2D ring
Supplementary Note 2	Obverse kinematic model of the segment and SoCL robot
Supplementary Note 3	Inverse kinematic model
Supplementary Note 4	Simulation of the kinematic model
Supplementary Note 5	Supply device of air and the performance of angle controlling
Supplementary Movie S1	Mobile continuous swallowing of the segment
Supplementary Movie S2	Mobile continuous swallowing of the SoCL robot
Supplementary Movie S3	Simultaneous multi-objects swallowing of the SoCL robot
Supplementary Movie S4	The motion characteristic of the actuator, ring and segment
Supplementary Movie S5	Anti-pull-out performance of grabbing
Supplementary Movie S6	Swallowing
Supplementary Movie S7	Locomotion
Supplementary Movie S8	Swallowing function toward diverse objects
